# Supplementary material for: The effect of monetary incentive on survey response for vulnerable children and youths: A randomized controlled trial
Source: PLoS One. 2020 May 12;15(5):e0233025. doi: 10.1371/journal.pone.0233025 (PMC7217457; doi:10.1371/journal.pone.0233025)
Supplement: S1 Dataset — (XLSX) [file pone.0233025.s001.xlsx]

## Sheet: dataincentive
EMOSYM	CONPRO	HYPACT	PEEPRO	PROBEH	gender	age	hist	response	allocation	id
					0	14	0	0	control	1
3	4	5	0	9	0	14	0	1	interve	2
					0	13	0	0	interve	3
6	7	10	4	6	0	15	0	1	control	4
					0	19	0	0	control	5
7	3	6	4	7	0	17	0	1	interve	6
9	2	8	1	10	0	22	0	1	interve	7
6	3	6	6	6	0	20	0	1	control	8
7	2	10	7	4	0	20	0	1	interve	9
					1	21	0	0	control	10
					1	21	0	0	control	11
					1	20	0	0	control	12
					0	19	0	1	interve	13
2	0	0	1	9	0	18	0	1	interve	14
8	0	3	2	9	0	17	0	1	interve	15
					1	17	0	0	control	16
1	1	5	0	9	1	16	0	1	interve	17
1	0	2	1	9	0	17	0	1	control	18
					0	17	0	0	control	19
					1	28	0	0	control	20
3	4	6	3	8	1	20	0	1	interve	21
					0	21	0	0	control	22
0	2	2	3	9	0	19	0	1	interve	23
					0	20	0	0	interve	24
2	5	7	3	6	1	20	0	1	interve	25
8	3	8	4	8	0	23	0	1	control	26
					0	27	0	0	control	27
					1	16	0	0	interve	28
					1	19	0	0	control	29
					1	17	0	0	control	30
4	0	3	4	7	0	26	0	1	interve	31
					0	20	0	0	control	32
					1	22	0	0	control	33
					0	26	0	0	control	34
					1	20	0	0	interve	35
2	2	1	2	4	0	25	0	1	interve	36
8	3	6	2	9	0	20	0	1	interve	37
6	2	4	7	3	0	14	0	1	control	38
6	2	6	1	10	0	19	0	1	interve	39
					1	13	0	0	control	40
8	6	6	4	7	0	14	0	1	interve	41
0	2	4	2	9	1	13	0	1	control	42
2	0	2	2	5	0	12	0	1	interve	43
					0	18	0	0	interve	44
10	4	5	6	8	0	21	0	1	interve	45
					0	20	0	0	interve	46
4	1	0	3	8	0	17	0	1	control	47
6	7	7	3	9	1	17	0	1	interve	48
6	2	7	10	8	0	19	0	1	control	49
7	4	5	3	9	0	21	0	1	control	50
					0	23	0	0	interve	51
0	3	5	3	5	0	21	0	1	interve	52
					0	13	0	0	control	53
					1	15	0	0	interve	54
					0	14	0	0	control	55
1	2	5	1	4	1	15	0	1	interve	56
					0	12	0	0	interve	57
					1	14	0	0	control	58
6	5	9	2	9	1	12	0	1	interve	59
8	2	4	3	8	0	25	0	1	interve	60
					0	20	0	0	control	61
					1	17	0	0	control	62
2	3	5	4	6	1	19	0	1	control	63
					0	16	0	0	control	64
					0	17	0	0	control	65
					0	14	0	0	interve	66
					0	18	0	0	interve	67
0	0	0	2	10	0	18	0	1	control	68
					0	17	0	0	interve	69
9	2	5	8	3	0	16	0	1	control	70
2	1	2	0	8	1	14	0	1	control	71
					0	14	0	0	control	72
					1	14	0	0	control	73
6	2	4	2	8	0	13	0	1	control	74
3	3	0	4	8	0	15	0	1	control	75
6	3	4	0	8	0	14	0	1	control	76
7	1	5	0	10	0	18	0	1	interve	77
9	2	6	1	9	0	17	0	1	control	78
5	2	6	1	9	0	15	0	1	control	79
4	2	3	3	5	0	14	0	1	interve	80
0	0	5	2	10	0	16	0	1	interve	81
					1	17	0	0	interve	82
					0	17	0	0	interve	83
					0	15	0	0	control	84
					0	17	0	0	control	85
					0	18	0	0	interve	86
8	5	6	4	10	0	12	0	1	control	87
5	1	3	4	6	0	13	0	1	interve	88
6	1	2	0	10	0	13	0	1	control	89
1	1	1	1	9	1	15	0	1	interve	90
1	1	6	4	6	1	15	0	1	interve	91
					1	16	0	0	control	92
1	1	3	2	8	0	16	0	1	interve	93
3	0	0	2	9	0	15	0	1	interve	94
					0	14	0	0	interve	95
1	1	2	0	8	1	14	0	1	interve	96
6	2	4	1	8	0	14	0	1	control	97
4	1	4	2	9	1	12	0	1	control	98
					1	11	0	0	control	99
4	4	6	7	7	1	12	0	1	interve	100
					0	12	0	0	control	101
					0	11	0	0	interve	102
					0	11	0	0	interve	103
1	3	6	4	10	1	11	0	1	interve	104
3	0	3	1	7	1	11	0	1	interve	105
					0	12	0	0	control	106
					1	13	0	0	control	107
					0	12	0	0	control	108
7	2	6	0	7	0	14	0	1	interve	109
					0	13	0	0	interve	110
3	2	7	4	8	1	17	1	1	interve	111
					1	15	1	0	control	112
4	2	4	4	9	0	13	1	1	interve	113
3	2	3	3	6	1	14	1	1	interve	114
6	6	10	6	5	0	12	1	1	control	115
0	0	0	1	10	1	13	1	1	interve	116
7	0	2	1	6	0	15	1	1	control	117
0	0	2	2	8	1	12	1	1	interve	118
5	1	3	3	5	0	23	1	1	control	119
					0	21	1	0	control	120
4	0	0	4	8	0	22	1	1	interve	121
1	2	4	1	7	0	18	1	1	interve	122
10	2	8	4	9	0	19	1	1	interve	123
6	3	6	6	6	1	24	1	1	interve	124
7	2	5	2	9	0	22	1	1	interve	125
					1	19	1	0	interve	126
					0	21	1	0	control	127
					1	17	1	0	interve	128
					1	20	1	0	control	129
					0	24	1	0	control	130
					0	27	1	0	control	131
7	3	8	6	9	0	18	1	1	interve	132
7	2	6	6	5	0	20	1	1	control	133
					0	21	1	0	interve	134
					1	27	1	0	control	135
5	0	1	1	10	1	21	1	1	interve	136
8	3	6	4	10	0	23	1	1	control	137
2	3	5	5	5	0	17	1	1	control	138
					0	23	1	0	interve	139
9	1	4	3	9	0	20	1	1	control	140
5	1	6	0	8	1	16	1	1	interve	141
					1	16	1	0	control	142
					0	20	1	0	interve	143
					1	19	1	0	control	144
2	1	7	6	0	1	12	1	1	interve	145
					0	15	1	0	control	146
4	2	6	2	9	0	17	1	1	control	147
					1	16	1	0	control	148
0	1	0	0	10	0	13	1	1	interve	149
1	1	2	1	8	0	13	1	1	interve	150
8	2	5	2	7	0	14	1	1	interve	151
					0	23	1	0	control	152
9	1	8	6	8	0	24	1	1	interve	153
4	0	5	3	9	0	16	1	1	control	154
					0	24	1	0	interve	155
3	1	3	1	6	0	14	1	1	interve	156
10	4	8	4	7	0	13	1	1	interve	157
2	4	4	2	7	1	14	1	1	interve	158
					0	14	1	0	control	159
					0	15	1	0	interve	160
					0	15	1	0	control	161
2	3	2	0	8	1	16	1	1	control	162
7	1	2	5	10	0	23	1	1	control	163
					0	20	1	0	control	164
					0	18	1	0	control	165
					0	17	1	0	control	166
					1	13	1	0	control	167
3	9	7	6	1	0	14	1	1	interve	168
2	4	5	4	4	1	16	1	1	control	169
7	1	0	7	8	0	18	1	1	control	170
					1	16	1	0	control	171
					0	17	1	0	control	172
6	2	2	4	5	0	15	1	1	interve	173
					0	20	1	0	control	174
4	2	4	1	10	0	17	1	1	interve	175
					0	19	1	0	control	176
					0	16	1	0	control	177
5	3	7	2	8	0	12	1	1	control	178
4	2	8	0	8	0	17	1	1	interve	179
					0	14	1	0	interve	180
6	5	9	2	6	0	14	1	1	interve	181
					0	14	1	0	control	182
0	2	2	1	8	0	14	1	1	interve	183
6	3	5	2	5	0	13	1	1	interve	184
0	2	3	1	10	0	15	1	1	control	185
3	0	0	0	7	0	13	1	1	interve	186
4	5	6	7	8	1	12	1	1	interve	187
					0	13	1	0	control	188
3	2	6	1	8	1	12	1	1	interve	189
2	4	4	1	8	1	13	1	1	interve	190
0	1	2	1	9	1	13	1	1	interve	191
6	4	4	8	5	1	15	1	1	control	192
1	2	4	1	9	1	13	1	1	interve	193
3	0	0	0	9	0	17	1	1	control	194
					0	17	1	0	interve	195
					1	15	1	0	control	196
0	2	0	2	5	1	15	1	1	interve	197
0	3	4	0	10	0	13	1	1	interve	198
5	2	5	4	9	0	18	1	1	interve	199
10	3	5	4	10	0	19	1	1	interve	200
					0	18	1	0	control	201
9	0	1	5	10	0	17	1	1	interve	202
					0	21	1	0	control	203
1	1	3	1	7	0	16	1	1	control	204
3	0	1	1	10	1	13	1	1	interve	205
6	0	3	5	6	0	18	1	1	control	206
8	2	7	6	10	0	18	1	1	interve	207
					0	17	1	1	interve	208
					0	15	1	0	interve	209
8	2	5	3	8	0	15	1	1	interve	210
					0	19	1	0	interve	211
					0	15	1	0	interve	212
6	1	4	1	9	0	15	1	1	interve	213
1	3	5	2	9	1	15	1	1	control	214
2	0	1	0	9	1	12	1	1	interve	215
					1	12	1	0	interve	216
4	3	3	3	9	0	12	1	1	interve	217
4	4	6	3	7	1	12	1	1	interve	218
2	1	4	1	6	1	11	1	1	interve	219
3	1	2	3	9	0	12	1	1	control	220
1	2	6	5	6	1	18	1	1	interve	221
9	3	10	5	10	0	14	1	1	interve	222
1	0	4	3	7	1	14	1	1	interve	223
0	1	1	2	8	0	14	1	1	interve	224
2	1	4	3	7	0	12	1	1	interve	225
7	1	3	0	10	0	19	1	1	interve	226
5	1	3	2	6	0	16	1	1	control	227
1	0	0	1	10	1	18	1	1	interve	228
			0		1	13	1	1	interve	229
7	0	2	6	8	1	18	1	1	control	230
3	4	8	3	1	0	16	1	1	interve	231
					0	15	1	0	interve	232
					1	14	1	0	interve	233
3	0	0	1	9	0	14	1	1	control	234
4	1	3	2	8	0	15	1	1	interve	235
2	4	5	2	5	1	15	1	1	interve	236
5	4	8	4	6	0	16	1	1	control	237
4	4	5	8	9	0	16	1	1	interve	238
					1	16	1	0	control	239
1	1	1	4	6	1	15	1	1	control	240
1	4	8	2	5	1	16	1	1	interve	241
					0	15	1	0	control	242
					1	16	1	0	control	243
					1	18	1	0	control	244
1	0	3	3	10	1	18	1	1	interve	245
3	1	1	2	10	0	24	1	1	interve	246
8	3	10	2	8	0	18	1	1	control	247
9	5	9	1	6	0	16	1	1	interve	248
4	1	2	6	4	0	18	1	1	control	249
					0	18	1	0	control	250
5	3	6	0	8	0	16	1	1	interve	251
2	0	5	2	6	0	15	1	1	interve	252
					0	15	1	0	control	253
					0	15	1	0	interve	254
7	0	1	6	9	0	15	1	1	interve	255
					0	18	1	0	control	256
6	0	6	2	10	0	21	1	1	interve	257
6	0	8	3	7	0	18	1	1	interve	258
3	0	2	4	9	0	23	1	1	interve	259
3	1	4	4	9	0	15	1	1	interve	260
3	1	3	2	7	0	17	1	1	control	261
4	1	6	2	6	1	20	1	1	interve	262
